# Supplementary material for: Potato cyst nematodes Globodera rostochiensis and G. pallida
Source: Mol Plant Pathol. 2021 Mar 11;22(5):495–507. doi: 10.1111/mpp.13047 (PMC8035638; doi:10.1111/mpp.13047)
Supplement: Supplementary file 1 [file MPP-22-495-s001.xlsx]

## Sheet: Sheet1
A - land used for ware potato in UK			http://www.fao.org/faostat/en/#data/QC/
	FAOstat = UK
		FAOstat
	2014	141000
	2015	129000
	2016	139000
	2017	146000
	2018	140000
	average	139000
B - Land infested with PCN
	Ware survey - data.gov.uk
		land tested (ha)	G. pallida (ha)	G. rostochiensis (ha)	both G. rostochiensis and G. pallida (ha)	% of tested land (total)
https://data.gov.uk/dataset/77a48941-3c76-445e-8330-578f87955a58/potato-cyst-nematode-ware-survey-2011	2011	1046.33	47.24	8.73	13	6.59161
https://data.gov.uk/dataset/e2681c84-cf66-4148-a551-b096f6c4b196/potato-cyst-nematode-ware-survey-2012	2012	742.76	141.35	10.33	10	21.7675
https://data.gov.uk/dataset/8b3f6c08-a9c4-42e9-9f69-b590e835d036/potato-cyst-nematode-ware-survey-2013	2013	584.91	134.61	0	0	23.0138
https://data.gov.uk/dataset/42010f67-e569-41fa-b21b-a0e1b0e5bf60/potato-cyst-nematode-ware-survey-2014	2014	544.27	150.88	25.15	0	32.3424
https://data.gov.uk/dataset/6eee261c-15d8-4ae6-8953-03587622c175/potato-cyst-nematode-ware-survey-2015	2015	487.53	223.85	0	9.29	47.8206	in ha
	average	681.16	139.586	8.842	6.458	26.3072	36567
C - Average infestation level UK
	Minnis, S.T., Haydock, P.P.J., Ibrahim, S.K., Grove, I.G., Evans, K. and Russell, M.D. (2002) Potato cyst nematodes in England and Wales - occurrence and distribution. Annals of Applied Biology, 140, 187-195.
	PCN present in 64% of samples (England & Wales)
	ha infected from FAOstat data assuming similar infection in Scotland and N. Ireland
	88960	(high range 'C')
	ha infected from FAOstat data assuming average from Minnis data and 'B'
	62550	(low range 'C')
	mean population density 15 eggs/g
D - Average yield loss per ha at D
	Brown, E.B. & Sykes, G. B. (1983) Assessment of the losses caused to potatoes by the potato cyst nematodes, Globodera rostochiensis and G. pallida. Annals of Applied Biology, 103, 271-276
					at 15 eggs/g ('C')
		6.25t/ha/20eggs/g (0-40 eggs/g range)			4.6875	t/ha	High range 'D'
		1.67 t/ha/20eggs/g (40-160eggs/g range)			1.2525	t/ha	Low range 'D'
	Average =	2.75 t/ha/20eggs/g			2.0625	t/ha	Medium range 'D'
E - Total potential yield losses (tonnes) due to PCN				(C x D)
	417000	High range 'C*D'
	293203	Low 'C' * high 'D'
	111422	High 'C' * Low 'D'
	78343.9	Low range 'C*D'
	183480	High 'C' * Medium 'D'
	129009	Low 'C' * Medium 'D'
F - value of potato (£/t)
	https://ahdb.org.uk/potato/weekly-average-price-survey
	2015	136.73
	2016	160.19
	2017	117.53
	2018	179.9
	2019	140.58
	2020	132.36
	average	144.548
Cost of PCN = E x F
	6.02767e+07	High range 'C*D'
	4.2382e+07	Low 'C' * high 'D'
	1.61059e+07	High 'C' * Low 'D'
	1.13245e+07	Low range 'C*D'
	2.65217e+07	High 'C' * Medium 'D'
	1.86481e+07	Low 'C' * Medium 'D'
G - Added cost from nematicides =
	https://secure.fera.defra.gov.uk/pusstats/myresults.cfm
Fosthiazate		area treated		oxamyl	area treated
	2016	17879		2016	2328
	2015	11976		2015	19181
	2014	11976		2014	19181
	2013	6232		2013	18102
	2012	6232		2012	18102
	2011	15203		2011	15978
	2010	15203		2010	15978
	average	12100.1			15550
	total =	27650.1
average cost of nemathorin and vydate (F & O) using 2015 & 2020 price per ha
	445.28
	cost	1.23121e+07
Figure for article:
F+G	3.09601e+07
	Low 'C' selected due to more recent and comprehensive data being available. Combined with average for 'D' to faciltate the range of data.
